# Supplementary material for: The cytoskeletal motor proteins Dynein and MyoV direct apical transport of Crumbs
Source: Dev Biol. 2020 Mar 15;459(2):126–37. doi: 10.1016/j.ydbio.2019.12.009 (PMC7090908; doi:10.1016/j.ydbio.2019.12.009)
Supplement: Multimedia component 2 [file mmc2.xml]

<?xml version="1.0" encoding="UTF-8" standalone="no"?><data:data><datasets><author>barry.thompson@crick.ac.uk</author><type>0</type><dataset><value>1</value><reason>Data will be made available on request</reason><comments/></dataset></datasets></data:data>
